# Supplementary material for: Deciphering the Role of Waxy Gene Mutations in Enhancing Rice Grain Quality
Source: Foods. 2024 May 23;13(11):1624. doi: 10.3390/foods13111624 (PMC11171567; doi:10.3390/foods13111624)
Supplement: Supplementary file 1 [file foods-13-01624-s001.zip]

Archive with 1 entries (1 files):
- foods-2991862-supplementary.pdf
